# Supplementary material for: Novel flaviviruses from mosquitoes: Mosquito-specific evolutionary lineages within the phylogenetic group of mosquito-borne flaviviruses
Source: Virology. 2014 Sep;464-465:320–9. doi: 10.1016/j.virol.2014.07.015 (PMC4170750; doi:10.1016/j.virol.2014.07.015)
Supplement: Supplementary file 1 — Figure 1. Immunofluorescence images of A) ILOV infected C6/36 cells; B) LAMV infected C6/36 cells; C), HANKV infected C6/36 cells; D), uninfected C6/36 cells; E) positive controls: JEV infected Vero E6; F) DENV-3 infected Vero E6 cells. Staining using flavivirus group specific monoclonal antibody HB-112 (Henchal et al., 1982) and anti-mouse FITC-conjugate.” [file mmc1.zip]

Archive with 1 entries (1 files):
- Suppl_Figure1.tiff
