# Supplementary material for: Novel flaviviruses from mosquitoes: Mosquito-specific evolutionary lineages within the phylogenetic group of mosquito-borne flaviviruses
Source: Virology. 2014 Sep;464-465:320–9. doi: 10.1016/j.virol.2014.07.015 (PMC4170750; doi:10.1016/j.virol.2014.07.015)
Supplement: Supplementary file 2 — Figure 2. A) Subset of mosquito phylogeny including four cloned sequences from LAMV_M07 mosquito pools (Contigs 6-9) and four cloned sequences from ILOV mosquito pools (Contigs 1-4). [file mmc2.zip]

Archive with 1 entries (1 files):
- Suppl_fig2A.tiff
