# Supplementary material for: Novel flaviviruses from mosquitoes: Mosquito-specific evolutionary lineages within the phylogenetic group of mosquito-borne flaviviruses
Source: Virology. 2014 Sep;464-465:320–9. doi: 10.1016/j.virol.2014.07.015 (PMC4170750; doi:10.1016/j.virol.2014.07.015)
Supplement: Supplementary file 3 — Figure 2. B) Subset of mosquito phylogeny including five cloned sequences from LAMV_M07 mosquito pools. [file mmc3.zip]

Archive with 1 entries (1 files):
- Suppl_fig2B.tiff
